# Supplementary material for: Effect of the Non-Immunosuppressive MPT Pore Inhibitor Alisporivir on the Functioning of Heart Mitochondria in Dystrophin-Deficient mdx Mice
Source: Biomedicines. 2021 Sep 16;9(9):1232. doi: 10.3390/biomedicines9091232 (PMC8466941; doi:10.3390/biomedicines9091232)
Supplement: Supplementary file 1 [file biomedicines-09-01232-s001.zip]

Archive with 1 entries (1 files):
- biomedicines-1354940-supplementary.pdf
